# Supplementary material for: Genetic Diversity Analysis and GWAS of Plant Height and Ear Height in Maize Inbred Lines from South-East China
Source: Plants (Basel). 2025 Feb 6;14(3):481. doi: 10.3390/plants14030481 (PMC11820090; doi:10.3390/plants14030481)
Supplement: Supplementary file 1 [file plants-14-00481-s001.zip]

Archive with 1 entries (1 files):
- plants-3394395-supplementary.xlsx
