# Supplementary material for: Genetic Diversity Analysis and GWAS of Plant Height and Ear Height in Maize Inbred Lines from South-East China
Source: Plants (Basel). 2025 Feb 6;14(3):481. doi: 10.3390/plants14030481 (PMC11820090; doi:10.3390/plants14030481)
Supplement: Supplementary file 1 [file plants-14-00481-s001.zip › plants-3394395-supplementary.xlsx]

## Sheet: Table S1
Table S1 The plant height (PH), ear height (EH) and EH/PH ratio of 212 maize inbred lines
NO. of plant	21FYPH	21HNPH	22FYPH	22HNPH	21FYEH	21HNEH	22FYEH	22HNEH	21FY-EH/PH	21HN-EH/PH	22FY-EH/PH	22HN-EH/PH
SK2200391	152.85	161	158.3	189.3	49.7	49.8	54.2	65.2	0.325155	0.309317	0.342388	0.344427
SK2200392	156.56	175.1	184.7	200.5	52.15	81.1	77.6	85.4	0.333099	0.463164	0.420141	0.425935
SK2200393	147.48	165.3	176.1	187.9	45.83	48	55.1	58.7	0.310754	0.290381	0.31289	0.3124
SK2200394	150.18	178.5	196.367	183	61.45	79.8	53.6667	90.9	0.409176	0.447059	0.273298	0.496721
SK2200395	137	161.8	144.5	184.3	40	47.3	28.8	54.8	0.291971	0.292336	0.199308	0.297341
SK2200396	134.55	172	166.7	190.4	49.96	63.6	52.7	72.5	0.371312	0.369767	0.316137	0.380777
SK2200397	161.24	172.2	165.3	195.1	59.55	50.2	40.3	60.4	0.369325	0.291521	0.243799	0.309585
SK2200398	153.82	188.2	166.5	205.3	66.42	76.3	68.5	80.3	0.431803	0.40542	0.411411	0.391135
SK2200399	132.82	185.3	167.5	199.3	53.34	68.5	41.4	71.1	0.401596	0.369671	0.247164	0.356749
SK2200400	129.83	158.3	157.3	176.3	39.95	47.4	46.7	55.6	0.30771	0.299431	0.296885	0.315372
SK2200401	175.8	193.5	187.8	219.6	63.9	65	69.1	81	0.363481	0.335917	0.367945	0.368852
SK2200402	180.7	202.3	189.9	225.3	57.4	68.9	48.4	83.6	0.317654	0.340583	0.254871	0.371061
SK2200403	154.5	173	186.5	181.7	57.2	57.1	57.7	56.5	0.370227	0.330058	0.309383	0.310952
SK2200404	158.5	160.1	175.7	156.6	58.8	42.7	63	53	0.370978	0.266708	0.358566	0.338442
SK2200405	165.5	192.3	179.9	207.6	56.5	63.8	70.3	68	0.34139	0.331773	0.390773	0.327553
SK2200406	159.25	154.5	144.7	157.8	55.25	39.5	43.6	43.9	0.346939	0.255663	0.301313	0.2782
SK2200407	182.02	202.2	174	214.7	71.43	66	47.1	74.4	0.392429	0.326409	0.27069	0.34653
SK2200408	179.75	192.8	197.9	197.5	74.45	77.9	86.7	79.2	0.414186	0.404046	0.4381	0.401013
SK2200409	173.55	204.3	178.9	234.8	39.1	52.1	46.8	67	0.225295	0.255017	0.261599	0.285349
SK2200410	179.9	194.1	181.8	198.1	62.85	69.6	68.6	70.4	0.349361	0.358578	0.377338	0.355376
SK2200411	178.44	187.9	163.9	205.8	53.95	53.2	50.5	62	0.302343	0.283129	0.308115	0.301263
SK2200412	180.4	204	186.1	210.1	71.3	81.6	68	85.1	0.395233	0.4	0.365395	0.405045
SK2200413	148.95	164.5	157.725	170.7	64.8	54.3	61.8	61.3	0.435045	0.330091	0.391821	0.35911
SK2200414	149.3	168.8	147.4	174.8	54.4	53.6	47.4	54.6	0.364367	0.317536	0.321574	0.312357
SK2200415	157.4	161.9	160.4	157.9	53.3	59.5	46.9	69.6	0.338628	0.367511	0.292394	0.440785
SK2200416	163.8	188	182.6	161.3	65.94	76.8	62	70.5	0.402564	0.408511	0.33954	0.437074
SK2200417	130	133.2	145.7	148	52.8	51.9	50.1	57.8	0.406154	0.38964	0.343857	0.390541
SK2200418	154.8	180.1	226.5	165.7	60.6	70.5	81.75	80.4	0.391473	0.391449	0.360927	0.485214
SK2200419	137.95	161	145.9	159	43.55	50.7	44	57.6	0.315694	0.314907	0.301576	0.362264
SK2200420	163.65	174.6	172	202.2	54	59.8	50.7	58.2	0.329973	0.342497	0.294767	0.287834
SK2200421	158	184.4	167.4	190.4	65.3	65.4	61.3	69.6	0.413291	0.354664	0.366189	0.365546
SK2200422	125.5	160.4	134.7	157.033	28.2	39.2	35.7	43.4333	0.224701	0.244389	0.265033	0.276587
SK2200423	189.7	217.1	187	198.9	72.65	72.8	62.825	76.7	0.382973	0.335329	0.335963	0.385621
SK2200424	205	203.9	192.4	229.4	72.7	74.1	48	95.6	0.354634	0.363413	0.24948	0.416739
SK2200425	235.6	239.4	200.8	229.6	90.25	81.6	69.6	86	0.383065	0.340852	0.346614	0.374564
SK2200426	212.3	204.8	214.3	225.9	79.63	86.7	71.4	99	0.375082	0.42334	0.333178	0.438247
SK2200427	147.6	167.6	151.6	179.5	51.4	57.1	52.6	63.1	0.348238	0.340692	0.346966	0.351532
SK2200428	211.6	223	197.5	223	79.3	89.6	63.9	93.9	0.374764	0.401794	0.323544	0.421076
SK2200429	149	166.7	135.8	180.5	49.7	47	36	59.5	0.333557	0.281944	0.265096	0.32964
SK2200430	164.8	197.4	167.4	216.4	46.4	55.2	48.4	60.3	0.281553	0.279635	0.289128	0.278651
SK2200431	135.25	178.2	168	182.2	43.875	61.9	57.1	64.3	0.324399	0.347363	0.339881	0.352909
SK2200432	142.4	153.1	149.8	169.4	63.2	52.1	59.3	69.3	0.44382	0.3403	0.395861	0.409091
SK2200433	172.15	172.7	177.5	204.1	63.25	65.1	63.2	69.2	0.367412	0.376954	0.356056	0.339049
SK2200434	197.65	185.2	182.6	190.2	74.57	54.9	71.3	72.4	0.377283	0.296436	0.390471	0.380652
SK2200435	167.125	177.3	171.5	196.1	47	47.4	52.4	65.2	0.281227	0.267343	0.305539	0.332483
SK2200436	177.25	193.5	202.8	199.7	58.25	57.5	61	76.2	0.328632	0.297158	0.300789	0.381572
SK2200437	172	181.9	176.6	191.7	68.45	54.8	71.8	77.9	0.397965	0.301264	0.406569	0.406364
SK2200438	157.6	158.1	152.1	177.8	38.1	32.1	36.3	50.5	0.241751	0.203036	0.238659	0.284027
SK2200439	174	185.2	205.3	204.8	58.45	62.2	73.4	78.6	0.33592	0.335853	0.357526	0.383789
SK2200440	155.8	163.1	169.6	182.2	58.6	51.3	57.8	69.3	0.376123	0.314531	0.340802	0.380351
SK2200441	141.3	159.6	154	167.4	54.276	53.9	60.3	60.7	0.384119	0.337719	0.391558	0.362605
SK2200442	176.975	172	170.3	179.9	70.15	45.1	55.4	59.7	0.396384	0.262209	0.325308	0.331851
SK2200443	155.7	148.7	155.8	164.7	58.35	66.6	62.9	83.4	0.374759	0.447882	0.403723	0.506375
SK2200444	141.5	142.9	134.6	155.2	61.45	62.5	52.8	64.9	0.434276	0.437369	0.392273	0.41817
SK2200445	129.867	151.8	153.6	166	49.5667	48.525	43.5	58.2	0.381674	0.319664	0.283203	0.350602
SK2200446	179.8	209.8	177.6	215	66.2	65.3	54.1	59.8	0.368187	0.311249	0.304617	0.27814
SK2200447	185.65	170.3	183.1	187.3	57.95	39.3	52.3	56.9	0.312147	0.230769	0.285636	0.303791
SK2200448	162.2	186.7	171.5	188	53.85	64	60.1	74.3	0.331998	0.342796	0.350437	0.395213
SK2200449	165.1	172.8	172.4	178	62.25	58.1	62.275	58.8	0.377044	0.336227	0.361224	0.330337
SK2200450	159.2	188.1	189.2	187.925	62.1	71	77.5	80.7	0.390075	0.377459	0.409619	0.429427
SK2200451	157.65	130.7	161	170.8	57.45	44.6	53.2	59.8	0.364415	0.341239	0.330435	0.350117
SK2200452	157.833	164.8	169.1	184.1	54.1833	51.9	55.7	64.2	0.343295	0.314927	0.329391	0.348724
SK2200453	171.5	178.2	179	180.5	59.45	65.6	59.3	61	0.346647	0.368126	0.331285	0.33795
SK2200454	171.35	170	170.9	167.9	55.38	49.8	50.1	47.2	0.323198	0.292941	0.293154	0.28112
SK2200455	152.5	155.2	156.7	158.3	46.35	46	53.5	53.9	0.303934	0.296392	0.341417	0.340493
SK2200456	153.117	170.4	153	164.9	53.1167	58.9	45.9	53.8	0.346903	0.345657	0.3	0.326258
SK2200457	161.733	156.3	161.7	170	49.0667	43.8	47.5	52.7	0.30338	0.28023	0.293754	0.31
SK2200458	155	167.3	169.3	166.9	50.2	52.9	59.6	52.9	0.323871	0.316198	0.352038	0.316956
SK2200459	162.7	171.5	169.1	164.9	54.8	52.3	52.6	56.7	0.336816	0.304956	0.311059	0.343845
SK2200460	155.2	156.2	145.1	164	48.4	42.9	42.75	53.6	0.311856	0.274648	0.294624	0.326829
SK2200461	144.55	168.4	147.1	171.9	46.8	50.2	44.2	51.3	0.323763	0.2981	0.300476	0.298429
SK2200462	153.083	164.4	147.3	165.2	52.3333	60.5	49.4	53.8	0.341862	0.368005	0.33537	0.325666
SK2200463	148.5	155.7	142.1	145.1	50	50.3	49.9	49.7	0.3367	0.323057	0.351161	0.342522
SK2200464	137	138.5	128.7	142.675	42.6	44.3	44.3	45.375	0.310949	0.319856	0.344211	0.31803
SK2200465	122.125	140.9	135.9	139.7	36.5625	35.7	47.7	42.5	0.299386	0.253371	0.350993	0.304223
SK2200466	134	157.5	132	165.2	39.6667	47.3	46.5	53	0.29602	0.300317	0.352273	0.320823
SK2200467	132.25	160.6	146.2	163.4	44.0625	55.1	49.8	58.9	0.333176	0.343088	0.340629	0.360465
SK2200468	127.8	158.275	134	165.9	43.8	52.225	39.5	48.1	0.342723	0.329964	0.294776	0.289934
SK2200469	144.2	146.7	136	139.2	49.4	49.8	48.6	47.3	0.34258	0.339468	0.357353	0.339799
SK2200470	130.533	152.5	143	152.9	41.8667	51.8	52.4	50.8	0.320735	0.339672	0.366434	0.332243
SK2200471	139.833	144.3	128.2	150.1	45.5667	42.5	44.8	53.1	0.325864	0.294525	0.349454	0.353764
SK2200472	132.45	142.5	127.4	145	43.2	39.5	44.9	46.6	0.326161	0.277193	0.352433	0.321379
SK2200473	165.05	175.4	159.5	172.4	53.7	52	54.8	53.9	0.325356	0.296465	0.343574	0.312645
SK2200474	147.8	157.6	143.3	161.9	47.95	46	44.7	52.6	0.324425	0.291878	0.311933	0.324892
SK2200475	137.05	148.2	133.3	155.5	44.3	42.9	41.2	52	0.32324	0.289474	0.309077	0.334405
SK2200476	150.1	172.8	143.1	170.3	49.6	59.6	45.6	52.9	0.330446	0.344907	0.318658	0.310628
SK2200477	151.95	157.8	115	152.4	52.6	47.7	35.5	51	0.346167	0.302281	0.308696	0.334646
SK2200478	124.55	179.7	147.9	181.8	40.4	71.3	50.3	64.5	0.324368	0.396772	0.340095	0.354785
SK2200479	141.55	167.6	145.5	163.3	44.7	50	43.4	56.4	0.315789	0.298329	0.298282	0.345377
SK2200480	146.7	171.3	143.8	156.1	50.7	56.7	52.9	56.2	0.345603	0.330998	0.367872	0.360026
SK2200481	156.05	151.4	148.1	175.1	37.8	35.7	47.7	52.6	0.24223	0.235799	0.32208	0.3004
SK2200482	150.2	146	135.6	152.7	38.3	40.2	38.2	44	0.254993	0.275342	0.281711	0.288147
SK2200483	143.583	153	123.4	146.2	44.0833	38.1	32.6	44	0.307023	0.24902	0.264182	0.300958
SK2200484	139.15	138.8	124.8	153.9	41.5	39.2	36.6	45.9	0.298239	0.282421	0.293269	0.298246
SK2200485	140.35	147.3	123.7	150.5	50.5	51.7	46.3	54.3	0.359815	0.350984	0.374293	0.360797
SK2200486	150.2	162.5	139.2	171.4	50	54.1	44.3	55.2	0.332889	0.332923	0.318247	0.322054
SK2200487	151.6	138.7	139	164.8	41.3	42.3	43.3	51.4	0.272427	0.304975	0.311511	0.311893
SK2200488	166.55	137.3	125.6	161	50.7	46.6	37.6	47.2	0.304413	0.339403	0.299363	0.293168
SK2200489	140.65	156.6	138.3	164.1	45.975	56.1	49.2	57.9	0.326875	0.358238	0.355748	0.352834
SK2200490	169.9	176.2	148.9	190.3	51.2	55	41.7	56.5	0.301354	0.312145	0.280054	0.2969
SK2200491	146.5	159.9	136.9	172.2	37.6	34.7	44.2	46.2	0.256655	0.217011	0.322863	0.268293
SK2200492	144.7	151.567	129.4	168.6	47	38.5667	36.6	56.4	0.32481	0.254453	0.282844	0.33452
SK2200493	133.5	149.4	120.25	173.5	37.8	35.9	28.5	57.9	0.283146	0.240295	0.237006	0.333718
SK2200494	151	167.5	146	179.8	44.8	44.8	42	53.7	0.296689	0.267463	0.287671	0.298665
SK2200495	133	156.1	160.533	153.8	51.4	50.1	62.0667	58.9	0.386466	0.320948	0.386628	0.382965
SK2200496	138.35	150.6	132.9	150.225	44.5	47.8	50.7	52.9	0.321648	0.317397	0.38149	0.352138
SK2200497	120.5	158.4	134.1	178.5	37.8333	63.8	54	73.8	0.31397	0.402778	0.402685	0.413445
SK2200498	148.3	147.9	139.3	174.9	63.4	62.7	58.6	75.9	0.427512	0.423935	0.420675	0.433962
SK2200499	162.15	159.9	148	190.2	51.4	47.5	47	52.5	0.31699	0.297061	0.317568	0.276025
SK2200500	191.5	197.4	179.5	205.7	60.3	62.6	55.3	58.8	0.314883	0.317123	0.308078	0.285853
SK2200501	135.7	147.4	129.4	150	41.1	46.4	38.7	52.9	0.302874	0.31479	0.299073	0.352667
SK2200502	138.55	159.3	137.6	169.9	40.9	41.5	45.1	49.6	0.2952	0.260515	0.327762	0.291936
SK2200503	143.35	163.6	141	171.7	43.5	46.6	42.6	53.4	0.303453	0.284841	0.302128	0.311008
SK2200504	136.725	136.8	133.6	156.1	36	28.4	35	42.2	0.263302	0.207602	0.261976	0.27034
SK2200505	151.662	157.4	130	161.4	49.675	59	52.9	55.5	0.327536	0.374841	0.406923	0.343866
SK2200506	140.8	161.2	152	168.5	47.8	53.6	57.6	59.9	0.339489	0.332506	0.378947	0.35549
SK2200507	162.2	173.2	158.7	170.2	55.9	65.6	58.3	59.3	0.344636	0.378753	0.36736	0.348414
SK2200508	163.8	164.5	160	192.8	55.1	46.125	49.6	69.5	0.336386	0.280395	0.31	0.360477
SK2200509	178.083	173.6	180.2	187	83.625	65.4	78.9	66.4	0.469584	0.376728	0.437847	0.35508
SK2200510	181.7	187	174.2	190.3	55.7	57.8	53.1	66.6	0.306549	0.309091	0.304822	0.349974
SK2200511	152	185.1	151.2	192.2	65.4	69	62.6	82.4	0.430263	0.372771	0.414021	0.42872
SK2200512	142.1	157.8	149.8	166.6	51.8	52.6	59.2	61.8	0.364532	0.333333	0.395194	0.370948
SK2200513	132.033	143.6	137.1	166.6	43.9333	41.2	46.6	61.9	0.332744	0.286908	0.339898	0.371549
SK2200514	156.067	190.8	163.8	187.2	52	81.5	60.3	72.6	0.333191	0.427149	0.368132	0.387821
SK2200515	148.9	176.4	167.1	185.3	53.5	64.8	61.4	71	0.359302	0.367347	0.367445	0.383162
SK2200516	135.875	172.9	143.2	202	38.875	59.3	42.325	69.7	0.286109	0.342973	0.295566	0.34505
SK2200517	141.45	137.6	150.55	192.3	43.9	46.8	47.55	72.6	0.310357	0.340116	0.315842	0.377535
SK2200518	165.9	189.9	166.3	215.8	57.6	68.1	44.6	74.5	0.347197	0.35861	0.26819	0.345227
SK2200519	184.025	203.9	168.3	219.2	45.225	53.5	31.5	69.4	0.245755	0.262384	0.187166	0.316606
SK2200520	155.9	175.6	166.4	200.6	36.2	44	40.6	58.2	0.2322	0.250569	0.24399	0.29013
SK2200521	133.3	190.9	161.4	200.8	36.9	58	42.3	63	0.276819	0.303824	0.262082	0.313745
SK2200522	123.933	163.4	152.9	176.4	44.5333	58.2	58	65.9	0.359333	0.356181	0.379333	0.373583
SK2200523	137.233	173.3	162.1	164.4	55.2333	83.5	77.8	68	0.402478	0.481823	0.479951	0.413625
SK2200524	151.625	199.067	164.7	223.7	39.1	69.6667	44	71.9	0.257873	0.349967	0.267152	0.321413
SK2200525	143.083	194.7	154	217.4	36.4167	64.9	37.2	63.8	0.254514	0.333333	0.241558	0.293468
SK2200526	142.75	202.1	159.4	216.2	43.35	78.4	48.8	75.9	0.303678	0.387927	0.306148	0.351064
SK2200527	157.25	243.9	185.4	251.8	46.75	85.1	64.7	87.2	0.297297	0.348913	0.348975	0.346307
SK2200528	135.933	174.6	148.8	187.8	38.8	51.5	43.1	60.9	0.285434	0.29496	0.289651	0.324281
SK2200529	161	202.9	163.7	223.8	51.5	74.3	47.5	73.1	0.319876	0.36619	0.290165	0.326631
SK2200530	149.1	210.8	161	213.9	45	80.2	56	66.4	0.301811	0.380455	0.347826	0.310425
SK2200531	135.2	190.6	158.7	202.6	46.5	72.6	56.4	68.3	0.343935	0.380902	0.355388	0.337117
SK2200532	141.3	176	166.4	186	39.3	48.5	54.5	52.1	0.278132	0.275568	0.327524	0.280108
SK2200533	136.1	164.9	140.467	180.6	38	49.5	50.8	59.5	0.279206	0.300182	0.361652	0.329457
SK2200534	126.75	164	135.8	167.2	39.75	47	46.85	52.6	0.313609	0.286585	0.344993	0.314593
SK2200535	155.35	193.8	171.8	194.6	56.45	70.7	69.6	72.7	0.363373	0.364809	0.405122	0.373587
SK2200536	199.7	215.8	198.1	228.2	63.4	76.5	64.1	77.1	0.317476	0.354495	0.323574	0.337862
SK2200537	136.975	154.9	146.175	178.5	29.175	47.4	38.2	60.4	0.212995	0.306004	0.261331	0.338375
SK2200538	153	178.6	173.7	192	69.6667	74.7	75.6	78.5	0.455338	0.418253	0.435233	0.408854
SK2200539	157.4	169.9	143	176.3	55.2	50.8	51	66.4	0.350699	0.298999	0.356643	0.376631
SK2200540	121	164.8	137.9	177.4	39.75	58.8	48.55	60.9	0.328512	0.356796	0.352067	0.343292
SK2200541	147.2	174.8	151.1	186.7	49.2	48.3	54.5	68.8	0.334239	0.276316	0.360688	0.368506
SK2200542	117.5	159	148.7	172.7	45.5	55.8	55.9	71	0.387234	0.350943	0.375925	0.411118
SK2200543	152.5	184.3	164.4	180.3	47.5	63.4	62.1	64	0.311475	0.344004	0.377737	0.354964
SK2200544	142.8	172.8	140.8	180.3	41.6	57.5	42.5	61.2	0.291317	0.332755	0.301847	0.339434
SK2200545	140.25	157.2	141.45	183.1	42.75	49.5	45.75	63.1	0.304813	0.314885	0.323436	0.34462
SK2200546	164	179.2	155.1	190.5	47.3	60.8	50.8	67.9	0.288415	0.339286	0.327531	0.35643
SK2200547	126.4	162.9	152.1	194.6	43.4	58.9	52.4	64.4	0.343354	0.361572	0.34451	0.330935
SK2200548	149.4	180.6	147.8	196.7	53.8	64.6	47.2	74	0.360107	0.357697	0.31935	0.376207
SK2200549	164.267	175.7	149.35	211	63.5333	68.2	51.8	72.2	0.386769	0.388162	0.346836	0.34218
SK2200550	165.5	188.1	155.5	203.7	46	46.9	49.8	62.5	0.277946	0.249335	0.320257	0.306824
SK2200551	202.8	215.1	181.5	235.4	70.3	77.4	53.5	86.2	0.346647	0.359833	0.294766	0.366185
SK2200552	149.5	173.6	138.4	184.9	31.875	41	34.6	66.7	0.213211	0.236175	0.25	0.360736
SK2200553	148.65	153.8	133.333	182.9	51.7	70.9	56.1	75.8	0.347797	0.460988	0.42075	0.414434
SK2200554	148.9	186.1	139.2	198	48.6	67.1	38.1	77.3	0.326394	0.360559	0.273707	0.390404
SK2200555	128.8	164.4	156.5	182.3	26.8	56.9	50.3	61.4	0.208075	0.346107	0.321406	0.336807
SK2200556	142.8	180.3	150.8	188.1	42.1	62.9	52.1	67.5	0.294818	0.348863	0.345491	0.358852
SK2200557	186.5	178	177.6	205.5	81.1	74.6	72.1	78.6	0.434853	0.419101	0.405968	0.382482
SK2200558	175.9	191.9	163.8	200.9	55.8	63.1	47.7	66.6	0.317226	0.328817	0.291209	0.331508
SK2200559	150.5	178.4	137.1	208.2	55.4	58.1	46.9	70.2	0.368106	0.325673	0.342086	0.337176
SK2200560	95.5417	154.2	112.8	187.7	24.75	31.8	32.9	44.1	0.259049	0.206226	0.291667	0.234949
SK2200561	125.8	188.4	119	162.5	40.4	58.8	40.3	47.7	0.321145	0.312102	0.338655	0.293538
SK2200562	160	172.5	145.2	188.5	47.2	66.4	40.5	56.6	0.295	0.384928	0.278926	0.300265
SK2200563	150.4	148.7	138.3	173.3	62.7	54.2	55.8	64.4	0.416888	0.364492	0.403471	0.37161
SK2200564	114.95	145.9	116.9	170.4	29.575	35.3	38.5	53.3	0.257286	0.241947	0.329341	0.312793
SK2200565	139.6	163.5	140.1	186.8	31.4	45	34.4	52.3	0.224928	0.275229	0.245539	0.279979
SK2200566	132.967	149.2	149.1	179.7	33.6333	35.9	45.7	49.8	0.252946	0.240617	0.306506	0.277129
SK2200567	130.3	156.3	132.3	178.2	47.5	51.4	42.9	58.2	0.364543	0.328855	0.324263	0.326599
SK2200568	128.5	147	147.975	182.9	25.5	46	42.875	51.2	0.198444	0.312925	0.289745	0.279934
SK2200569	120.45	152	140.8	179.2	21.875	35.4	47.9	58.4	0.181611	0.232895	0.340199	0.325893
SK2200570	135.833	144.5	129	169.8	46.8333	36.5	37.375	54.9	0.344785	0.252595	0.289729	0.323322
SK2200571	115.567	152.7	139.6	182.6	32.6667	56	46.4	57.9	0.282665	0.366732	0.332378	0.317087
SK2200572	143	149.5	154.233	186.7	38.6	45.8	51.7667	54.7	0.26993	0.306355	0.335639	0.292983
SK2200573	135	169	158.8	182.6	33.9	37.5	50.1	54.8	0.251111	0.221893	0.315491	0.30011
SK2200574	176.7	202.8	189.7	226.6	66.45	82	68	76.7	0.376061	0.404339	0.358461	0.338482
SK2200575	122.5	132	130.3	168.5	42.9	48.8	58.8	56.5	0.350204	0.369697	0.451266	0.335312
SK2200576	135.5	149	157	174.8	37.2	44	44	55.5	0.274539	0.295302	0.280255	0.317506
SK2200577	143	163.4	136.6	177.5	29.5	42.3	37.8	46	0.206294	0.258874	0.27672	0.259155
SK2200578	142.75	163.2	154.7	185	44.95	42.7	57.2	49.9	0.314886	0.261642	0.369748	0.26973
SK2200579	144	155.6	145.2	204.2	44.6	44.7	47.8	59.2	0.309722	0.287275	0.329201	0.289912
SK2200580	95.3	105.6	143.95	123.5	32.45	36.9	46.25	42.3	0.340504	0.349432	0.321292	0.34251
SK2200581	134.85	142.3	132.7	155.2	47.7	39.2	48.2	46.8	0.353726	0.275474	0.363225	0.301546
SK2200582	123.883	137.8	115.3	174	27.8667	36.3	32.7	42.1	0.224943	0.263425	0.283608	0.241954
SK2200583	196.4	184.6	214.6	237.1	65.45	55.7	71.1	81.3	0.333248	0.301733	0.331314	0.342893
SK2200584	162.2	167.9	180.6	216.6	60.9	53.1	70.4	75.8	0.375462	0.31626	0.389812	0.349954
SK2200585	138.7	162.5	154.2	195.5	33.2	39.1	49.4	50	0.239366	0.240615	0.320363	0.255754
SK2200586	126.25	119.125	144.5	161.2	44.05	45	63.125	55.8	0.348911	0.377754	0.436851	0.346154
SK2200587	152.5	135.4	162.6	186.6	50.85	38.1	64.5	69.7	0.333443	0.281388	0.396679	0.373526
SK2200588	176.9	150	178.2	195.9	65.4	38.8	64.7	62.9	0.3697	0.258667	0.363075	0.321082
SK2200589	157.2	122.3	175.9	133	66.7	47.9	86.7	57.9	0.4243	0.39166	0.492894	0.435338
SK2200590	152.7	142.7	159.9	174.4	42.3	35.8	57.4	47.5	0.277014	0.250876	0.358974	0.272362
SK2200591	154	147.7	157.4	186.9	50.4583	39.9	50.6	61.2	0.327652	0.270142	0.321474	0.327448
SK2200592	148.4	142.4	153.1	182.3	57.2	48.5	57	64.5	0.385445	0.34059	0.372306	0.353812
SK2200593	175.65	166.9	153.1	214.7	59.8	52.3	46.4	69	0.34045	0.313361	0.30307	0.321379
SK2200594	146.4	127.4	141.2	170.6	40.45	27.6	42.1	48	0.276298	0.216641	0.298159	0.28136
SK2200595	171.5	164.4	167	212.8	68.9	52.6	57.1	70	0.401749	0.319951	0.341916	0.328947
SK2200596	159	158.5	153.8	185.3	48.55	52.8	45.5	59.6	0.305346	0.333123	0.295839	0.321641
SK2200597	159.5	145.9	154.3	196.3	68.15	44.6	55.4	74.9	0.427273	0.305689	0.359041	0.381559
SK2200598	167.35	144.5	146.9	209.1	69.4	46.5	51.7	82.8	0.4147	0.321799	0.35194	0.395983
SK2200599	168.325	151.1	158.5	212.8	68.2	54.1	61.4	82.7	0.405169	0.358041	0.387382	0.388628
SK2200600	211.7	181.625	209.1	234	77.8	67.75	72.1	91.6	0.367501	0.373021	0.344811	0.391453
SK2200601	199.1	NaN	170.1	208	77.3	NaN	55.6	77.9	0.388247	NaN	0.326867	0.374519
SK2200602	182.5	153.5	168.4	222.5	71.1	45.9	52.9	75.3	0.389589	0.299023	0.314133	0.338427

## Sheet: Table S2
Table S2 The information of 212 maize inbred lines in the panel and 26 representative inbred lines of various types
No.	Material	Subgroup	Pedigree
1	ImprReid_1	ImprReid	Ye478
2	ImprReid_2	ImprReid	Zhen58
3	LRC_1	LRC	Dan340
4	P_1	P	1145
5	P_2	P	X178
6	P_3	P	X178-2
7	P_4	P	Shen137
8	P_5	P	Qi319
9	Reid_1	Reid	B73
10	Reid_2	Reid	Tie7922
11	X_1	X	Jing724
12	LAN_1	Lancaster	Mo17
13	T_1	Tropical	YML46
14	T_2	Tropical	Suwan1611
15	W_1	Local glutinous group	Jingnuo6
16	W_2	Local glutinous group	Hengbai522
17	W_3	Local glutinous group	Hengbai522-2
18	F_1	EMHG	SH-251
19	HIL_1	TSPT	Jing42
20	HIL_2	TSPT	Ji853
21	HIL_3	TSPT	Ji853
22	HIL_4	TSPT	Chang7-2
23	HIL_5	TSPT	Huangzaosi
24	IDT_1	IDT	IB014
25	IDT_2	IDT	PHG29
26	IDT_3	IDT	PHW65
C001	SK2200391	LRC	CA
C002	SK2200392	LRC	CB
C003	SK2200393	ImprReid	10H091
C004	SK2200394	TSPT	Subtropical-33-2
C005	SK2200395	Reid	Liming33M
C006	SK2200396	TSPT	Subtropical-34
C007	SK2200397	TSPT	Subtropical-35
C008	SK2200398	P	Shengshi216M
C009	SK2200399	Lancaster	DianA-14-1
C010	SK2200400	ImprReid	L239
C011	SK2200401	ImprReid	Liang88M
C012	SK2200402	TSPT	SSA383-64-3-1
C013	SK2200403	TSPT	Subtropical-44
C014	SK2200404	P	1150037
C015	SK2200405	P	Dan340improve
C016	SK2200406	ImprReid	Chang94-36
C017	SK2200407	ImprReid	SSA383-64-4-2
C018	SK2200408	TSPT	9801
C019	SK2200409	TSPT	SSA383-38-2-1
C020	SK2200410	LRC	61842-67-2
C021	SK2200411	P	61196-1-1
C022	SK2200412	P	64007-1
C023	SK2200413	P	64007-6
C024	SK2200414	P	64007-7
C025	SK2200415	P	Erc-6
C026	SK2200416	Lancaster	H090008
C027	SK2200417	TSPT	H090014
C028	SK2200418	ImprReid	H09077
C029	SK2200419	ImprReid	H090035
C030	SK2200420	TSPT	H090054
C031	SK2200421	TSPT	H090075-1
C032	SK2200422	LRC	H090075-2
C033	SK2200423	Reid	10H0018
C034	SK2200424	IDT	10H0020
C035	SK2200425	P	10H0034
C036	SK2200426	IDT	10H0036
C037	SK2200427	ImprReid	10H0046
C038	SK2200428	IDT	10H0054
C039	SK2200429	TSPT	10H0093
C040	SK2200430	Mixed	10H0100-B
C041	SK2200431	TSPT	10H089-3
C042	SK2200432	TSPT	MA
C043	SK2200433	ImprReid	CYK-09-266
C044	SK2200434	P	1150010
C045	SK2200435	ImprReid	Liangyu88M
C046	SK2200436	Lancaster	E0-12-32
C047	SK2200437	TSPT	Chang7-2 / Argentina 1
C048	SK2200438	TSPT	Subtropical-5
C049	SK2200439	TSPT	Subtropical11
C050	SK2200440	TSPT	Subtropical-12
C051	SK2200441	TSPT	Subtropical-15
C052	SK2200442	TSPT	Subtropical-15-1
C053	SK2200443	TSPT	Subtropical-21
C054	SK2200444	TSPT	Subtropical-30
C055	SK2200445	TSPT	Subtropical-32
C056	SK2200446	TSPT	Subtropical-33-1
C057	SK2200447	TSPT	Subtropical-35
C058	SK2200448	TSPT	Subtropical-43
C059	SK2200449	TSPT	Subtropical-44
C060	SK2200450	ImprReid	川AF4-4-2
C061	SK2200451	ImprReid	134375-1-1
C062	SK2200452	ImprReid	134375-1-2
C063	SK2200453	ImprReid	134375-1-3
C064	SK2200454	ImprReid	134375-2-1
C065	SK2200455	ImprReid	134375-2-2
C066	SK2200456	ImprReid	134375-2-3
C067	SK2200457	ImprReid	134375-2-4
C068	SK2200458	ImprReid	134375-3-1
C069	SK2200459	ImprReid	134375-5-2
C070	SK2200460	ImprReid	134375-6-2
C071	SK2200461	ImprReid	134375-6-3
C072	SK2200462	ImprReid	134377-1-2
C073	SK2200463	ImprReid	134377-2-1
C074	SK2200464	ImprReid	134377-2-2
C075	SK2200465	ImprReid	134377-2-3
C076	SK2200466	ImprReid	134377-3-1
C077	SK2200467	ImprReid	134377-3-2
C078	SK2200468	ImprReid	134377-4-1
C079	SK2200469	ImprReid	134377-4-2
C080	SK2200470	ImprReid	134377-6-2
C081	SK2200471	ImprReid	134377-7-1
C082	SK2200472	ImprReid	134377-7-2
C083	SK2200473	ImprReid	134377-7-3
C084	SK2200474	ImprReid	134382-1
C085	SK2200475	ImprReid	134382-3
C086	SK2200476	ImprReid	134382-4
C087	SK2200477	ImprReid	134383-2-1
C088	SK2200478	TSPT	134383-2-3
C089	SK2200479	ImprReid	134383-3-2
C090	SK2200480	ImprReid	134383-4-1
C091	SK2200481	ImprReid	134383-4-3
C092	SK2200482	ImprReid	134383-4-4
C093	SK2200483	ImprReid	134384-1-1
C094	SK2200484	ImprReid	134384-1-2
C095	SK2200485	ImprReid	134384-2-2
C096	SK2200486	ImprReid	134384-3-1
C097	SK2200487	ImprReid	134384-3-2
C098	SK2200488	ImprReid	134384-3-4
C099	SK2200489	ImprReid	134384-3-5
C100	SK2200490	ImprReid	134384-3-6
C101	SK2200491	ImprReid	134390-1-1
C102	SK2200492	ImprReid	P
C103	SK2200493	EMHG	Demeya3M
C104	SK2200494	Reid	Liming33M
C105	SK2200495	ImprReid	Denghai605M
C106	SK2200496	P	99F
C107	SK2200497	TSPT	New materials of Germany
C108	SK2200498	TSPT	Chang7-2 / Argentina 1 Bicyclic series
C109	SK2200499	TSPT	702F / Chang 7-2 / Argentina
C110	SK2200500	ImprReid	The pioneer bicyclic system
C111	SK2200501	ImprReid	78599
C112	SK2200502	ImprReid	335M-1
C113	SK2200503	ImprReid	335M-3
C114	SK2200504	ImprReid	LP13M
C115	SK2200505	ImprReid	335
C116	SK2200506	ImprReid	137 / 7922
C117	SK2200507	ImprReid	L239
C118	SK2200508	LRC	WY5
C119	SK2200509	Reid	WY8
C120	SK2200510	Lancaster	DK137-2×DK633S1-2
C121	SK2200511	Lancaster	DK3070MB×DK922S1-1
C122	SK2200512	Lancaster	DK633MB×DK922S1-4
C123	SK2200513	Lancaster	DK633MB×DK922S1-4-1
C124	SK2200514	Lancaster	DK633MB×DK922S1-4-2
C125	SK2200515	Lancaster	DK633MB×DK922S1-4-3
C126	SK2200516	Lancaster	DK633MB×DK922S1-4-4
C127	SK2200517	Lancaster	DK119-22MB×DK420-1S1-1
C128	SK2200518	Lancaster	D051
C129	SK2200519	X	1118G
C130	SK2200520	Mixed	F33508
C131	SK2200521	X	7017 / F335
C132	SK2200522	TSPT	X34129-1
C133	SK2200523	TSPT	X34129-2
C134	SK2200524	IDT	China Agricultural University -1
C135	SK2200525	IDT	China Agricultural University-2
C136	SK2200526	IDT	China Agricultural University-3
C137	SK2200527	IDT	China Agricultural University-4
C138	SK2200528	TSPT	China Agricultural University-5
C139	SK2200529	IDT	China Agricultural University-6
C140	SK2200530	IDT	China Agricultural University-7
C141	SK2200531	Reid	HB-1-1Huaiyan10♀78599
C142	SK2200532	TSPT	Chang7-2 / Argentina 1/ 702♂×S3
C143	SK2200533	ImprReid	H-Zheng58
C144	SK2200534	ImprReid	Weike702♂
C145	SK2200535	TSPT	45323
C146	SK2200536	IDT	10H0022
C147	SK2200537	TSPT	C8018
C148	SK2200538	Reid	L239-1
C149	SK2200539	ImprReid	206
C150	SK2200540	TSPT	C8106-2
C151	SK2200541	TSPT	C8106-3
C152	SK2200542	TSPT	C8106-4
C153	SK2200543	TSPT	C8106-5
C154	SK2200544	TSPT	C8106-6
C155	SK2200545	TSPT	C8106-7
C156	SK2200546	ImprReid	C-L239
C157	SK2200547	Reid	LiangchuangA
C158	SK2200548	IDT	C-8106（9105F）
C159	SK2200549	Mixed	Annong9F
C160	SK2200550	IDT	Yuan9801
C161	SK2200551	Reid	10H002
C162	SK2200552	ImprReid	Huanggai
C163	SK2200553	TSPT	ZhibenF
C164	SK2200554	Mixed	A2C-55
C165	SK2200555	X	Xianfeng
C166	SK2200556	EMHG	Longdi
C167	SK2200557	Reid	Meng2M
C168	SK2200558	Mixed	DikaF
C169	SK2200559	Mixed	H09034
C170	SK2200560	TSPT	H-10
C171	SK2200561	TSPT	M-W32-9
C172	SK2200562	TSPT	M-W33-19-1
C173	SK2200563	IDT	M-W62-1
C174	SK2200564	Lancaster	M-W80-8
C175	SK2200565	Lancaster	M-W80-9
C176	SK2200566	EMHG	M-244-3
C177	SK2200567	P	M-ZaoG
C178	SK2200568	Reid	M-V47
C179	SK2200569	ImprReid	Demeiya2♀×K10
C180	SK2200570	IDT	De2♀×K10G-6
C181	SK2200571	IDT	De2♀
C182	SK2200572	EMHG	De1♂
C183	SK2200573	Reid	V17
C184	SK2200574	Mixed	Dexi
C185	SK2200575	TSPT	AiganPH6
C186	SK2200576	EMHG	De2♂
C187	SK2200577	IDT	De2♀×K10G-7
C188	SK2200578	IDT	De2♀×K10G-5
C189	SK2200579	IDT	De2♀×K10G-2
C190	SK2200580	EMHG	MZT
C191	SK2200581	P	Liang99
C192	SK2200582	EMHG	De1
C193	SK2200583	IDT	MZT-202
C194	SK2200584	Reid	15H021
C195	SK2200585	ImprReid	15H023
C196	SK2200586	ImprReid	15H026
C197	SK2200587	ImprReid	15H030
C198	SK2200588	P	15H033
C199	SK2200589	TSPT	15H034
C200	SK2200590	TSPT	15H035
C201	SK2200591	TSPT	15H036
C202	SK2200592	TSPT	15H038
C203	SK2200593	ImprReid	15H040
C204	SK2200594	ImprReid	15H051
C205	SK2200595	Reid	15H060
C206	SK2200596	TSPT	15H062
C207	SK2200597	TSPT	15H064
C208	SK2200598	Mixed	15H073
C209	SK2200599	TSPT	Subtropical-38
C210	SK2200600	IDT	SSA383-144-1-3
C211	SK2200601	P	711476-8
C212	SK2200602	P	L239
Note: ImprReid: Improved Reid Group; TSPT: Tang Si Ping Tou Group; Reid: Reid Group; LRC: Lvda Red Bone Group; Lancaster: Lancaster group; EMHG: Early-maturing hard-grain cluster; IDT: Iodent group; X: X group; Mixed: Mixed group

## Sheet: Table S3
Table S3: Summary of trait-associated SNPs, genetic loci, and candidate genes.
Traits	Environment	SNP marker	Chr	Position	P-value	PVE(%)	Position(bp）	Candidate gene	Gene annotation
PH	BLUE/22HN	AX-108020973	2	50805562	2.72597e-10	7.42	50604419..50605090	GRMZM2G347315	Uncharacterized protein
							50608097..50613655	GRMZM2G047705	Etoposide-induced protein
							50610941..50611133	GRMZM5G800530	---
							50613935..50617047	GRMZM2G047512	TonB-dependent heme receptor A
							50618990..50621060	GRMZM2G113629	Encodes a protein disulfide isomerase-like (PDIL) protein, a member of a multigene family within the thioredoxin (TRX) superfamily.
							50807379..50808181	AC215608.3_FG001	---
							50859490..50859593	GRMZM2G573979	transposable_element
							50935351..50935441	GRMZM2G535388	low_confidence
							50936586..50937003	GRMZM2G559312	transposable_element
							50938398..50953958	GRMZM2G559315	low_confidence
PH	21HN/22HN	AX-108022922	3	28296631	5.06e-10	8.61	28181439..28185575	AC225365.3_FG004	Pseudouridine synthase family protein
							28186895..28187293	AC225365.3_FG005	transposable_element
							28186905..28187465	GRMZM5G874468	low_confidence
							28222060..28223788	AC183315.4_FG006	ARM repeat superfamily protein
							28227243..28229568	GRMZM2G103390	low_confidence
							28231260 .. 28233069	GRMZM2G103214	NOD26-like intrinsic protein 4
							28334361..28336773	GRMZM2G076104	PCP2 encodes a novel plant specific protein that is co-expressed with components of pre-rRNA processing complex. Co-localizes with NuGWD1 and SWA1.
							28338567..28339719	GRMZM2G375249	extensin-like protein
							28341897..28343510	GRMZM2G076066	transposable_element
							28343721..28345842	GRMZM2G375233	transposable_element
							28351614..28353127	GRMZM2G076029	leucine-rich repeat extensin-like protein 3
							28353678..28353785	GRMZM2G527261	low_confidence
							28354413..28355479	GRMZM2G375197	---
							28356841..28356933	GRMZM2G527251	---
							28400356..28402122	GRMZM2G152689	Phosphatidyl ethanol amine-binding protein
PH	22HN/BLUE	AX-247241325	5	177277477	3.39e-17	7.7	177110458..177112728	GRMZM5G842277	low_confidence
							177112649..177112728	GRMZM2G482612	low_confidence
							177167498..177168072	GRMZM2G100003	low_confidence
							177168465..177168756	GRMZM5G846907	low_confidence
							177168542..177169081	GRMZM2G099995	ATMTP11，MTP11 Cation efflux family protein
							177171288..177172894	GRMZM2G099989	exocyst complex component SEC6
							177207832..177208108	GRMZM2G142978	transposable_element
							177265788..177266335	GRMZM2G492174	transposable_element
							177268178..177269968	GRMZM2G316366	Encodes a MADS box protein，highly expressed in the root.
							177275445..177279005	GRMZM2G492156	MADS-box transcription factor
							177279662..177280632	GRMZM2G016707	---
							177285279..177288129	AC210598.3_FG003	Phytochelatin synthase 1(PCS1)
							177289614..177290368	AC210598.3_FG002	low_confidence
							177296110..177296283	GRMZM2G492138	transposable_element
							177296333..177301594	AC210598.3_FG001	transposable_element
							177296761..177296843	GRMZM2G492126	transposable_element
							177297958..177298354	GRMZM2G492118	low_confidence
							177298725..177299024	GRMZM2G016570	transposable_element
							177319689..177319809	GRMZM2G588797	low_confidence
							177476121..177476613	GRMZM2G103326	transposable_element
EH	BLUE/21FY/21HN/22HN	AX-108097244	8	135948728	2.68e-07	38.49	135820185..135835148	GRMZM2G464754	WD-40 repeat family protein
							135914954..135916479	AC207342.3_FG001	RWP-RK domain-containing protein
							135930747..135932039	GRMZM5G829396	hypothetical protein
							135947435..135949485	AC207342.3_FG008	DCD domain protein
							135950185..135953458	AC207342.3_FG007	NTF2 family protein
							135954932..135958383	GRMZM2G375939	transposable_element
							135959026..135974056	GRMZM2G086782	transposable_element
							135974556..135974722	GRMZM2G534949	transposable_element
							135975403..135975927	GRMZM2G086810	transposable_element
							135976439..135977115	GRMZM2G086818	transposable_element
							135998909..135999769	GRMZM2G102458	---
							136092985..136093424	GRMZM2G069445	transposable_element
							136115190..136137666	GRMZM2G028733	Ubiquitin-specific protease 7
							136119929..136120261	GRMZM2G700680	low_confidence
EH/PH	21FY/BLUE	AX-108096437	5	201653556	2.69e-09	6.23	201508367..201513446	GRMZM2G147450	carbamoyl phosphate synthetase
							201514832..201520590	GRMZM2G147430	Phosphoribulokinase
							201523340..201527450	GRMZM2G147377	CMU1 and CMU2 along with FRA1 contributes to lateral stability of cortical microtubules.
							201540063..201540667	GRMZM2G492764	low_confidence
							201553023..201554144	AC212667.3_FG005	UDP-D-glucuronate 4-epimerase 1
							201553657..201555085	GRMZM2G312500	CYS MET PRO and GLY protein 2
							201557567..201566392	GRMZM5G860178	Sec14p-like phosphatidylinositol transfer family protein
							201560236..201561044	GRMZM2G070160	transposable_element
							201650009..201664570	GRMZM2G125432	Sequence-specific DNA binding transcription factors
							201682644..201687021	GRMZM2G426213	---
							201686959..201689368	GRMZM2G127846	Exonuclease family protein
							201721149..201724044	GRMZM2G170602	FDH formate dehydrogenase
							201723132..201726342	GRMZM2G170595	Histidinol phosphate aminotransferase 1
							201727328..201728263	GRMZM2G170588	---
							201747098..201747601	GRMZM2G037595	---
							201750436..201766964	GRMZM2G037553	low_confidence
							201770809..201771416	GRMZM2G037515	low_confidence

## Sheet: Table S4
Table S4:Climate data for the maize cultivation periods in 2021 and 2022 are provided for Fengyang and Sanya. The data for Fengyang are presented in the table above, while the data for Sanya are shown in the table below.
Enviroment	Temperature	Month
		June	July	August	September
21FY	Average high temperature	31℃	31℃	30℃	30℃
	Average low temperature	22℃	24℃	22℃	19℃
22FY	Average high temperature	33℃	33℃	33℃	28℃
	Average low temperature	22℃	25℃	25℃	18℃
Enviroment	Temperature	Month
		October	November	December	January	February
21HN	Average high temperature	30℃	30℃	27℃	28℃	26℃
	Average low temperature	24℃	22℃	19℃	21℃	19℃
22HN	Average high temperature	30℃	30℃	27℃	26℃	28℃
	Average low temperature	23℃	23℃	19℃	19℃	21℃
